# Supplementary material for: Assessing the Impact of Neighborhood Conditions on Neurodevelopmental Disorders during Childhood
Source: Int J Environ Res Public Health. 2021 Aug 27;18(17):9041. doi: 10.3390/ijerph18179041 (PMC8430861; doi:10.3390/ijerph18179041)
Supplement: Supplementary file 1 [file ijerph-18-09041-s001.zip]

Archive with 1 entries (1 files):
- ijerph-1324251-supplementary.pdf
